# Supplementary material for: Comparative Transcriptomics Analysis Reveals Rusty Grain Beetle’s Aggregation Pheromone Biosynthesis Mechanism in Response to Starvation
Source: Insects. 2024 Feb 19;15(2):137. doi: 10.3390/insects15020137 (PMC10888681; doi:10.3390/insects15020137)
Supplement: Supplementary file 1 [file insects-15-00137-s001.zip]

Archive with 1 entries (1 files):
- insects-2847857-supplementary.pdf
